# Supplementary material for: Recoverable Detection of Dichloromethane by MEMS Gas Sensor Based on Mo and Ni Co-Doped SnO2 Nanostructure
Source: Sensors (Basel). 2025 Apr 22;25(9):2634. doi: 10.3390/s25092634 (PMC12073819; doi:10.3390/s25092634)
Supplement: Supplementary file 1 [file sensors-25-02634-s001.zip]

Archive with 1 entries (1 files):
- sensors-3544317-supplementary.pdf
